# Supplementary material for: Genome-Wide Identification and Expression Analysis of Rosa roxburghii Autophagy-Related Genes in Response to Top-Rot Disease
Source: Biomolecules. 2023 Mar 17;13(3):556. doi: 10.3390/biom13030556 (PMC10046283; doi:10.3390/biom13030556)
Supplement: Supplementary file 1 [file biomolecules-13-00556-s001.zip]

Archive with 3 entries (3 files):
- ZIP/Supplementary Table S1-Primers.xlsx
- ZIP/Supplementary Table S2-CDS sequences.xlsx
- ZIP/Supplementary Table S3-protein sequences.xlsx
