# Supplementary material for: Genome-Wide Identification and Expression Analysis of Rosa roxburghii Autophagy-Related Genes in Response to Top-Rot Disease
Source: Biomolecules. 2023 Mar 17;13(3):556. doi: 10.3390/biom13030556 (PMC10046283; doi:10.3390/biom13030556)
Supplement: Supplementary file 1 [file biomolecules-13-00556-s001.zip › ZIP/Supplementary Table S1-Primers.xlsx]

## Sheet: Sheet1
Supplementary Table S1. Sequences of primers used in qPCR.
	Gene	Rosa roxburghii ID	Forward primer (5’→3’)	Reverse primer (5’→3’)
	RrATG1a	evm.model.Contig179.812	TTGGAGCAGCCATCATCACA	GCCCGCCTCAATCTTTTCA
	RrATG1b	evm.model.Contig110.67	TTGAGCCCAAAAGCCATCC	TAAGCCGCCAAGTCACCAC
	RrATG1c	evm.model.Contig191.2	AAAAGCCGCTGTTGACGAG	CAAGTAAAATGGAGGGTTTAGGG
	RrATG1d	evm.model.Contig289.274	AAAAGCCGCTGATGACGAG	CAAGTAAATTGGAGGGTTAAGGG
	RrATG2	evm.model.Contig161.356	GCAAGGTCTTCCTACCATTCG	TGACTACCCTCTTGTCCTTCCTAT
	RrATG3	evm.model.Contig189.150	AACCTCGTCTCCAAGTGCC	ACTGCTTTTCAGATGGTAGGTATG
	RrATG4	evm.model.Contig161.437	TGGAGACGAAAATGGGGAGA	CCAGAGGAACCAGCAAAAGAAT
	RrATG5a	evm.model.Contig361.91	GTAAAGGCTAGTTACGAACATGAAG	GTAAAGGCTAGTTACGAACATGAAG
	RrATG5b	evm.model.Contig8.24	GCTCTGGCGCTCTGTTTTAC	AACTGGAACTCGGTTTTGCTT
	RrATG5c	evm.model.Contig169.100	TTTGGAAGCCTACCTACGGG	GATCGGGATCTTGGACAGC
	RrATG6	evm.model.Contig289.113	CTTGTTTTGGAGCACTCGTTATG	CGGTGGTATGTTGTTTTCTTGGT
	RrATG7	evm.model.Contig363.72	TGGGGTGGGAACTTAACAAA	GGTAAAGCACGCCATCTCATT
	RrATG8a	evm.model.Contig179.203	CGAGCCGAAGTAGTGCGTAT	TGAGGTGGATCATCTTTGGAAT
	RrATG8b	evm.model.Contig18.48	TGAAAGGGCTGAAAAGAGTGA	CACAAAGACAAACTGCCCAAC
	RrATG8c	evm.model.Contig360.160	GGCAGTTCGTTTATGTGGTCC	GCAGTAGGTGGCAAAATGTTCT
	RrATG8d	evm.model.Contig10.163	TGTTTATGTTGTTCGCAAGAGG	GCAGCAGTGGAAGGTAAAGTGT
	RrATG8f	evm.model.Contig136.201	TTGTCTATGTCATCCGCAAGAG	GAAATCCATCGCCATCCTT
	RrATG9	evm.model.Contig385.359	ACACCATACAACGAGTTACAAGAGG	TGGCATCCAATCCACAGACT
	RrATG10	evm.model.Contig290.80	ACATAAGCAAATCCACGAAGG	AAATCTGGGTATTGGGTAGGG
	RrATG12a	evm.model.Contig428.656	TTTAAGGAGGCAACTTCACCG	TCGTCTATCTCATAGATGTCAGCAT
	RrATG12b	evm.model.Contig414.84	GCTACTGGTGATGCCCCTAT	CGTATCTCGGTGAAGTTGCCT
	RrATG12c	evm.model.Contig401.201	GCTACTAGTGATGCCCCTAT	CGTATCTCGGTAAAGTTGCCT
	RrATG12d	evm.model.Contig385.680	CCATTTTACTTTGGGCTTGAG	AACACGCAGTCCGACTTGAA
	RrATG13a	evm.model.Contig386.98	TCCTGCCTGGCTGCTTTAC	GGTTCTAACTCCAAACACTCCCT
	RrATG13b	evm.model.Contig52.3	AGAGTCAGGCACCAGTTCAGC	TTGCGCCAGTAACGAGTTTT
	RrATG13c	evm.model.Contig266.16	AGAGTCAGGCACCAGTCCAGC	TTGCGCCAGTAACGAATTTT
	RrATG16	evm.model.Contig104.384	CTCATCAGGGCTCAGAATGG	ACAAGCTGCTCCGACAACC
	RrATG18a	evm.model.Contig385.717	AAGGGCAGGTTAGGGTTGAG	TGAAAATCCGAATGAGGGTC
	RrATG18b	evm.model.Contig405.14	CCGTTCGTATGAATAGGAAAAGAC	CATCCAAACTCGGGGAGA
	RrATG18c	evm.model.Contig317.6	AAGGCTTGGCTCGTATGGA	AGAGTGCAACTCAGTCTCGTCA
	RrATG18d	evm.model.Contig121.44	AATCTGGAAGGGCAGCAAA	GGATGTGGAAGACCGCAAA
	RrATG18e	evm.model.Contig121.43	AAGTGGTACTCACGCGACTCTAA	TGAATCCCTCCAGTTTGCTGT
	RrATG18g	evm.model.Contig385.614	CAGCCCACTCATGTCAAACA	CATAACGAGCCACGTAACTACC
	RrATG18h	evm.model.Contig149.53	GTGGTTCCCTTGCTGCTGA	GTGATGCTTTACAATACCCCTCTT
	RrATG20	evm.model.Contig179.205	CTTGGGGCAAAGTCAGAGG	GATTGAACAGCCCGAACATAA
	RrATG101	evm.model.Contig124.67	GAGCGGCTATTTTGGGAACA	GTGATGAGATTTGGTAGAATGTGCT
	RrTORa	evm.model.Contig59.5	AGATGCTGCCCTATGTTGTTG	TCCCCGATTTGACCTACCA
	RrTORb	evm.model.Contig161.4	AGATGCTGGCCTATGTTGTTG	TCCCGGATTTGACCTACCA
	RrVPS15	evm.model.Contig354.8	GATGCTGAAATGTCTGAGGTGC	AGGAATGCGAGGAGGTGGT
	RrVPS34	evm.model.Contig332.44	CAACAAGGACATTGAGTGGTGA	CATTTGAGGAACTTTGTGAGGG
	UBQ	evm.model.Contig289.99	ATGCAGATYTTTGTGAAGAC	ACCACCACGRAGACGGAG
