# Supplementary material for: Genome-Wide Identification and Expression Analysis of Rosa roxburghii Autophagy-Related Genes in Response to Top-Rot Disease
Source: Biomolecules. 2023 Mar 17;13(3):556. doi: 10.3390/biom13030556 (PMC10046283; doi:10.3390/biom13030556)
Supplement: Supplementary file 1 [file biomolecules-13-00556-s001.zip › ZIP/Supplementary Table S2-CDS sequences.xlsx]

## Sheet: Sheet1
Gene	ID Number	CDS sequence
RrATG1a	evm.model.Contig179.812	ATGGCTCAGGGGTCCGGGAGGGGAGGACGGGTCGTCGGGGACTACATAGTGGGCCGGCAAATCGGGTCGGGCTCGTTCTCGGTGGTCTGGCACGCGCGGCACCGCGCCCATGGGACCGAGGTGGCGATCAAGGAGATCGCGACGGGCCGGCTCAACAAGAAGTTGCAGGAGAGTTTAATGTCGGAGATCTTCATATTGAAGAAGATTAACCATCCCAATATTATTCGGTTGCATGATATAATTGAGGTTCCTGGGAAGATAAATCTTGTACTGGAGTATTGCAGAGGAGGTGATCTTTCCATGTACATTCAACGCCATGGAAAAGTACCTGAAGCTCTTGCAAAGCACTTCATGCAACAGCTAGTGGCAGGTCTGCAAATGCTTCGCGACAATAATCTT…
RrATG1b	evm.model.Contig110.67	ATGGATAGTCTCGGCGGCCCATCAAACACCAACAAGTCCCGGTTGATCGGAGACTACATACTGGGCCCGAAAGTTGGGTCGGGCTCGTTCGCCGGCGTCTGGCGCTCGACCCATCGCCAACTGGGTATTGAAGTTGCGGTGAAGGAGATTGACAAGAAACACTTGAGCCCAAAAGCCATCCAGAGTAAGGAAAGAATTTACCTTGTGCTGGAGTACTGTGATGGTGGTGACTTGGCGGCTTATATACAGCGCCATGGGAAAGTTTCAGAAACTGTGGCCAGGCACTTCATGAGGCAATTGGCTGCAGGATTGCAAGTGCTTCAGGAAAAGCACCTCATCCACCGGGATTTAAAACCACTGGCTCCAAACAAGGACAGCAACTGCAGTGTCAGAAAATGC…
RrATG1c	evm.model.Contig191.2	ATGGATAGTCTCGGCGGCCCATCAAACACCAACAAGTCCCGGTTGATCGGAGACTACATACTGGGCCCGAAAGTCGGGTCGGGCTCGTTCGCCGTCGTGTGGCGCTCGACCCATCGCCAACTGGGTATTGAAGTTGCGGTGAAGGAGATTGACAAGAAACACTTGAGCCCAAAAGTCAGCGAGAGTTTACTTAAGGAAATTTCGATTCTTAGCACCATAAACCATCCCAATATTATTCACCTTTTTGAGGCCATCCAGACCAAGGAAAGAATTTACCTTGTGCTGGAGTACTGTGATGGTGGTGACTTGGCGGCTTATATACAGCGCCATGGGAAAGTTTCAGAAACTGTGGCCAGGCACTTCATGAGGCAATTGGCTGCAGGATTGCAAGTGCTTCAG…
RrATG1d	evm.model.Contig289.274	ATGGATAGTCTCGGCGGCCCATCAAACACCAACAAGTCCCGGTTGATCGGAGACTACATACTGGGCCCGAAAGTCGGGTCGGGCTCGTTCGCCGTCGTGTGGCGCTCGACCCATCGCCAACTGGGTATTGAAGTTGCGGTGAAGGAGATTGACAAGAAACACTTGAGCCCAAAAACCAAGGAAAGAATTTACCTTGTGCTGGAGTACTGTGATGGTGGTGACTTGGCGGCTTATATACAGCGCCATGGGAAAGTTTCAGAAACTGTGGCCAGGCACTTCATGAGGCAATTGGCTGCAGGATTGCAAGTGCTTCAGGAAAAGCACCTCATCCACCGAGATTTAAAACCACAGAACTTGCTCTTGTCAGCCAATGAGGAAACCCCACTATTGAAGATAGGG…
RrATG2	evm.model.Contig161.356	ATGTGGAACATCGCGAAGTCGGCGGAGGCGATGTTCTCGCGGTGGGCCGTCAAGCGGGTCTGTAAGTTCGTGTTGAAGAAGAAGCTGGGCCAGTTCATTCTCGGCGACATCGATGTCGACCAGCTCGACGTTCAGTTCGCCGACGGCACCATTCAGCTCAGCGACCTCGCCCTCAACGTCGATTTTCTTAACCAGAAGATTGGTGCAGCAGCATCAATGATGATAAAAGAAGGATCTATTGGTTCACTATTAGTTAGGATGCCTTGGAAGGGTAACGGTTGTGAGGTTGAAGTGGATGAGCTTGAGCTTGTGCTAGCTCCATGTACAGAGAAGAATTCTCCAGCTACAGCTGAAAGTGGTAACCAGAACCAAGATAATAGTAACCCCGGGAAGTTTGAT…
RrATG3	evm.model.Contig189.150	ATGCGTTGGCAACCCCTTGAAGCTCTAGTCGAGTTCATGGAGGACAAGATCAGGAAAGTTGCTGATCCAATGCATGCTTCTTATCTAGCAAACTTGTTGATACGTCGTCGCATCGCCTTGAAAACGGCGTTCGCGAAGCAAAGCAAAGCAGCGGAGGTTGAAGACGACGAGGACGACATGGTTCTGTCACAGAGGCTTCACGAGGCGTTCAAAGGCACCGTCGAGAAAATCACAGGGCCTCGCACCGTCTCCGCTTTCAAAGAGAAAGGCGTCCTCAGCGTCTCCGAGTTTGTCACCGCCGGCGATAACCTCGTCTCCAAGTGCCCTACCTGGTCTTGGGAATCCGGAGAGCCAAGCAAGAGGAAGCCATACCTACCATCTGAAAAGCAGTATTTGATT…
RrATG4	evm.model.Contig161.437	ATGTCACCAAATTGTCTCCACAGTAAAAGTTGTAGCGTCACCGAGGCAGGTGGCACCAGCTCGGTCTTCCGTTGTGTTCCGATTCTGGATCTAGCCAAGGCCTTCGCTCGGGTCAAACTTAAACTCAGCCGAGCCGCCCGAAGCCGATTCATGATGGATGGATCGTGGACTGCAGCTGTGATGCGGCGAATTCACGAGCGCGTTGTTGGATCCAGCCGTACTGCTGCTATCTCTTCCACCAGTCATGTGTGGCTTCTCGGCCTGTGCTATAAGTTCGATGAGTCCGAGTCCTCTCCACTTGCATTCGAACACGATTTCTCGTCGAGAATCTTGATGACGTATCGAAGAGGATTCGATTCGATTGAGGGTGGGGATTCCAAGTGTTTTAGCAGCGATGTG…
RrATG5a	evm.model.Contig361.91	ATGGACATGGAAGCACAGAGGTTTTTATGGGAAGGAGCAATTCCTTTGCAGATTCATCTCCACGAATCCGAAGTCACGACTCTTCCTTCTCCCCCACCCGCCCTGATCTTAGCTCCTCGGCTAGGGTACCTACCGTTGTTGGCCTCGCACCTAAAGCCTTACTTCAGCACCGCACTTCCTCCTGGTGTTGACACTGTTTGGTTCGACTACAAAGGCTTGCCCTTGAAATGGTATATACCAACAGGAGTTCTTTTTGATCTTCTTTGTGCAGAACCAGAGAGACCCTGGAATTTAACGGTTCATTTTAGAGGATATCCAGGAAACATATTGATCCCTTGTGAAGGTGAAGATAGCATAAAGTGGAACTTTATTAACTCATTGAAAGAGGCAGCATATATA…
RrATG5b	evm.model.Contig8.24	ATGGAAGCCCAGAGCTTTTTATGGAAAGGAGCAATTCCTTTGCAGATTCATCTCCATGAATCCGAAGTCACCACTCTTCCTTCTCCCCCACCCGCCCTGATCTTAGCTCCTCGGCTAGGATACCTTCCGTTGTTGGCCTCTCATTTAAAGCCTTTCTTCAGCAGTGCACTTCCTCCTGGTGTTGACACTATTTGGTTCGAGTACAAAGGCTTGCCCTTGAAATGGTATATACCAACAGGAGTTCTTTTTGATCTTCTATGTGCAGAAGCAGAGAGACCTTGGAATTTAACGGTGCATTTTAGAGGATATCCAGGAAACATATTGATCCCTTGTGAAGGTGAAGACAGCATAAAGTGGAGCTTTATGAACTCATTGAAAGAGGCAGCATATATAATAAAA…
RrATG5c	evm.model.Contig169.100	ATGGATATGGAAGCACAGAGGTTTTTATGGGAAGGAGCAATTCCTTTACAGATTCATCTCCACGAATCCGAAGTCACCACTCTTCCTTCTCCCCCACCCGCCCTGATCTTAGCTCCTCGGCTAGGATACCTACCATTGTTGGCCTCGCATTTAAAGCCTTACTTCAGCAGTGCACTTCCTCCTGGTGTTGACACTATTTGGTTCGAGTACAGAGGCTTGCCCTTGAAATGGTATGTACCAACAGGAGTTCTTTTTGATCTTCTATGTGGAGAACGGGAGAGACCTTGGAATCTAACGGCGCATCTTAGGAGATATCCAGCAAACATATTGATCCCTTGTGAAGGTGAAGATAGCATAAAGTGGAGCTTTATCAACTCATTGAAAGAGGCAGCATATATA…
RrATG6	evm.model.Contig289.113	ATGGGTGAAAAGGGTCGGAGCTTTCCGGTGGATCCGAGTGTGCCCCGATGGGTCTGCCAGAATTGCCGCCACAACCTATGCATCGTCGGCGCCGATTCCTACGCCGACAAATTCTTCAGCGATTTCTCTCGTTCTGGCATGCAGGGCTCTTTGATGCATGGGGCAAGCAGTGTGCTGGCATCGAAGATGGACAATTCGTTTGTAGTGTTACCAAAGCAAAGACCTCAGGCACAGGGAGTACCTCCTCGTCCTCGTGGTGGAGCAGGCAATGCAAGCCAGGCTGGGAAGGCGATGGATGAGTCCTTTGTGGTTGTTTATAAATCTGAGTCCTCGGTGGATGGCGGTGGGGCCCAATTGCCGTCACCAGATGGAGGTCCTAATGGTCCTTTACAACCTAAC…
RrATG7	evm.model.Contig363.72	ATGTGGAGTGATCCTATTGCAGGGTTCTATGCACCGTGCTCACATTCTCAGGTATCAAATCATTTGACTCTTCTAGCTGAGTCTTTGCCTTCGGATTCGAATGAAGAATCGAGTGAACCAGGAGTGATTCGGGGAAATAGGAATAGATGCTCCGTTCCCGGCATTCTTTACAACACCAATACAGTAGAAGGCTTTCGTGCACTTGACAAACAGGAGTTGATTAAAGCAGAAGCGAAAAAGATTTGGGAGGACATTCAGAATGGAAAAGTTTTGGAGGATACAACATTGCTTGATTTGAAACCAGCTTCACAATTTTTTAGTGTGAAGGAGGCCTCTGATTCAGATGTGCCGTTCTTTTTGGTTGTAATTGATCCAAATTCGCATGCTACCATTAAGCAT…
RrATG8a	evm.model.Contig179.203	ATGGCCATACCAGGGGGACTTCAAGCGCCGACATTCTCTAGGGCCGAGGCGAGCCGAAGTAGTGCGTATCAGGGAGAAAAAGCTATATGCACCGACATTCCTAACATTGCCAAGAACAAATTCCTTATCCCTCCCGATATTGCTCTTGGACAATTTGCTTATGTTATTCCAAAGATGATCCACCTCAAAGCGGACAAGGCAATATTTGTCTTCGTCAACAACACTTTACCTCGCACTTCTGCCTTGATGTCTGAAATTTATGCAGAAAACACGGATGAAGATGGATTCCTTTACGTGGTATACAGTGGAGAGGGTGCCTTCGGGTCACTTTAA
RrATG8b	evm.model.Contig18.48	ATGGCCAAGAAATCGTATAAGTTGGAGATCCCTCTCGAACAAAGGGAAGCAGAAGCTGCTCGCATCAGAGAGAATTATCCTGATAGAGTACCGGTGATTGTTGAAAGGGCTGAAAAGAGTGATGTGCCTGATATTGAGAAGAACAAATACCTGGTGCCTGCTGATATTACTGTTGGGCAGTTTGTCTTTGTGATCAGGAAAAGGATCAAGCTTGATCCCGACAAGGCCATTTTCATTTTTGTTAAGAATATTTTGCCACCCACAGCTGCTTTGATGTCTGCAATTTATGAGGAAAATAAAGATGAAGATGGTTTTCTTTATATGACATATAGTGGCGAGAGTACGTTTGGGACGTGCTGA
RrATG8c	evm.model.Contig360.160	ATGGCCAAAAGCTCCTTCAAGCTGGAACACCCTCTGGAGAGGAGGCAGGCAGAAGCTGCTCGTATCAGGGAGAAGTATCCCGACAGAATTCCGGTTATTGTGGAGAAGGCTGAGAGGAGTGACATACCAGATATTGACAAGAAGAAGTATCTGGTTCCTGCTGATCTGACTGTCGGGCAGTTCGTTTATGTGGTCCGGAAGAGGATAAAGCTTAGTGCTGAGAAGGCCATATTTATATTTGTCAAGAACATTTTGCCACCTACTGCTGCCATGATGTCGGCAATTTATGAGGAAAACAAAGACGAGGATGGTTTCCTTTATATGACTTACAGTGGAGAAAATACATTTGGATCCTTTTAA
RrATG8d	evm.model.Contig10.163	ATGGCCAATGACAAAAGCTTGTTCAAGAAAGAACATGCTCTGGAGAGGAGGCAGGCAGAAGCTTGTAGAATCAGGGAGAAGTATCCAGAGAGAGTACCGGTGATTGTGGAGAAGGCCGTAAAGAGTGACATTCCCGACATTGACAAGAAGAAATACCTTGTCCCTGCTGATTTGACTGTTGGACAATTTGTTTATGTTGTTCGCAAGAGGATCAAGCTCAGTGCAGACAAGGCTATATTTATCTTTGTCAAGAACACTTTACCTTCCACTGCTGCCTCGATGTCTGCAATTTATGAAGAAAACAAGGATGAAGATGGATTCCTTTACATGACCTACAGCGGAGAGCAAGTCTTTGGATCCCTTTAA
RrATG8f	evm.model.Contig136.201	ATGACGAAAAGCACCTTTAAGCAAGCACACGAGTTTGAGAAGAGGCGTGCTGAGGCCTCGAGGATTAGAGAGAAGTACCCAGATAGAATTCCAGTGATTGTGGAGAAGGCAGAGAGAAGTGATATTCCCAACATTGACAAGAAAAAATACCTAGTACCAGCTGATTTGACTGTTGGTCAATTTGTCTATGTCATCCGCAAGAGGATCAAACTGAGTGCAGAAAAGGCCATCTTCATTTTTGTGGACAATGTCCTCCCACCTACAGGAGCAGTAATGTCTACTATCTATGATGAAAAGAAGGATGGCGATGGATTTCTTTACGTTTCATACAGTGGTGAAAACACATTCGGTTAG
RrATG9	evm.model.Contig385.359	ATGTTCGGTTGGCTTAAGGGTGTGAAGTCTCTTGGCAGTTTTAAGTGGCGTGGTGAATCATCTTTGACAGCATCATTGCTTAGAGATGCGGCTCCTGAGGTTGAATTATCTGCATATGGAAGGGCACCGAGTCCAAGTCCCGGCAGCGAGAGCCCAACTGGGCTTCTTAATGGCGAGAGTGTAAATGTGGAACCAATTGCTGATTTGGACCTGTTCTTTGAAAGGCTGTACAGCTACTATTGTGATAAAGGGCTCTGGTGTATCGTCATAAAGTGGATAGTAGAGCTTCTCAGCTTGGGTTTCACCATATGCTTCTCTGGGTTCTTCTTATTATTTGTTGATTGGAATGGTCTTCGTAATGCGAAGTGTGGGATGGATGCATTTCAATCTGGAACTAAG…
RrATG10	evm.model.Contig290.80	ATGGTCCTCTCCTGTTCTTCTCCACCAGGCCAAACCCACCTCAAAACCCAGAAACCACTCACTTCACTACCAATCTCTCTTCCCAAAACCTCCATTCTTACCTCCCAATCATTCAACTCCCACCACCCTCATTTTCCCTCCATTAAAAACCTCTTTCACAACAAACCCAAAAGCCATCTCTCCTTTCTCCTCACTGAGCTCATCGCAACCACCGCCATTACTCTCCCTTCTTTTGCTTCCGAAGCCGCAGTTTCCGATCAAGTTTCAGACAAAATAAACTTGGAGTCAATCCTGGTCTCAATTGATGAGTTTTTCAACAAGTACCCATATTTCGTTGCTGGTTGTACGTTCATTTGGTTGGTTGGTGTACCTGTAGTTCAAGAGTACTTGAGAAAATAT…
RrATG12a	evm.model.Contig428.656	ATGTCTACCATGGAATCTCCGACTGCTGCTAACAAAGTGGTTATTCATCTGAGAGCTACTGGTGATGCCCCTATACTGAAGCAAGCCAAATTTAAGATACCTGTAACGGACAAGTTTGCTAAAGTGATTGACTTTTTAAGGAGGCAACTTCACCGGGATACGTTGTTTGTGTATGTCAATAGTGCATTCTCACCAAACCAGGATGAATTGTTGATGGATCTGTATAATAATTTTGGTTTTGATGGTAAACTGTATGCTGACATCTATGAGATAGACGAGCCGTGTAGAAACTGTTTAGAGAAGGGAAAGGAAAAGAATTTGAAGAAGCGCTAG
RrATG12b	evm.model.Contig414.84	ATGTCTACCACAAAGTCTCTGACTGCAACTAAGAAAGTGGTTATTCATCTGAGAGCTACTGGTGATGCCCCTATACTAAAGCAAGCCAAATTCAAGATACCTGTAATGGACAAATTTGCTAAAGTGATTGACTTTTTAAGGAGGCAACTTCACCGAGATACGTTGTTTGTGTATGTCAATAGTGCATTCTCACCAAACCCAGATGAATTGGTGATGGATCTGTATAATAATTTTGGTTTTGATGGTAAACTGGTAGTCAATTATGCTTGTTCCATGGCGTGGGGCTAA
RrATG12c	evm.model.Contig401.201	ATGTCTACCACGGAATCTCCGACTGCTGCTAAGAAAGTGGTCATTCATCTCAGAGCTACTGGCGATGCCCCTATACTGAAGCAAGCCAAATTCAAGATACCTGGAACAGACAAGTTTGCTAAAGTGATTGACTTTTTAAGGAGGCAACTTCACCGGGATACGTTGTTTGTGTATGTCAATAGTGCATTCTCGCCAAACCCAGATGAATTGGTGATGGATCTGTATAATTTTTAA
RrATG12d	evm.model.Contig385.680	TCATTTTGCATTCGGAACCAGACCTGCTCCATTTTACTTTGGGCTTGAGCTCCGGGGCCTTGTTCATATGAATCTGTTAAAATGTGGATTTCCTGTTTTTAAATCTTTGACTTTGGTGAATAAGATGTGCATTCAATTCAAGTCGGACTGCGTGTTCATCAAGTTAAGATTTTTGAAACAAGGATTCATAGCAATGTCTACCATGGAATCACCGACTGCTGCTAAGAAAGTAGTTGTTCATCTAAGAGCTATTGGTGATGCCCCTATACTGAAGCAAGTCAAATTCAAGATACATGTAACAGACAAGTTTGCGAAAGTGATTGACTTTTTAAGGAGTGCATTCTCACCAAACCCAGATGAATTGGTGATGGATCTGTATAATAATTTTGGTTTTGATGG…
RrATG13a	evm.model.Contig386.98	ATGTGCATGCTGCATAAGAGGGATAGAGAGTCTAAGAGGGAGTTTTGTAGTTTTAAGAAGGTACCTTCTCTTCACCCGCATGATCGCAGTGGAGAGCTTTCATTGAATTCTCGGGTGAGGAAGAGTGACAAATGGTTCAACTTAGTACTAGGGGACCGTCCTGCAGCTCTTGAGAATTTGAACTTTTGGCACAGAAATGTGATGGATCCAATGATAATCGACATCATACTTGTTCATGCGGGGTCTAATTCTTCATCAGTTGACAATCTGTTTGGGAATTCGGGGGCTGGTCCATCTGTTGAAACAATCATTGAGAGGTGGGTTGTTCAGTATGAAACTCCTAGGGTTGTGGCTAATCAAACTGGTGACAGTTTAGCATACAAGAAGACATATAAGAAG…
RrATG13b	evm.model.Contig52.3	ATGGCATCTTCTCATGGTAATAATACTCACTCTGAAGCAGCAAAGAAGGAACAAATAATCACTGAATTCTATGCTAAAAGTCTTCACATAATTCTCGAGTCGAGGACTCCATATATGTCCTCGAGAAATTATAGTGGCGAACAAGCCTTGTCGTCGCCATCATCTTCCTCTTCGTCCTCCTCGAGTGTGAGGCCGAGGGATAAGTGGTTTAATTTAGCTCTAAGAGAATGCCCTGCTGCGCTGGAGAATCTTGATCTCTGGCGCCAGAGCAATTTTGAACCTATGGTGGTTGATGTGGTTTTGGTCCAGAGACCACTTGTTAGTGACCCGGTGGAATGTTCACCGAAAAGGGATCTTGCTAGGAACTTGTCATTGAAAGAGCGGTATCCATACTGTTGG…
RrATG13c	evm.model.Contig266.16	ATGGCATCTTCTCATGGTAATAATACTCACTCTGAAGCAGCAAAGAAGGAACAAATAATCACTGAATTCTATGCTAAAAGTCTTCACATAATTCTCGAGTCGAGGACTCCATATATGTCCTCGAGAAATTATAGTGGCGAACAAGCCTTGTCGTCGCCATCATCTTCCTCTTCGTCCTCCTCGAGTGTGAGGCCGAGGGATAAGTGGTTTAATTTAGCTCTAAGAGAATGCCCTGCTGCGCTGGAGAATCTTGATCTCTGGCGCCAGAGCAATTTTGAACCTATGGTGGTTGATGTGGTTTTGGTCCAGAGACCACTTGTTAGTGACCCGGTGGAATGTTCACCGAAAAGGGATCTTGCTAGGAACTTGTCATTGAAAGAGCGGTATCCATACTGTTGG…
RrATG16	evm.model.Contig104.384	ATGGCCACCTCCACCGTTCTGTATTCTCATGGCAACGCTACTGATATAGGCCAGATGTATGAGCTCTTCATTGAATTGAGTATTCACCTACGTGTCAATCTCATGGGGTATGATTACTCTGGATATGGGCAGTCAACAGGCAAGCCAAGTGAACATAATACTTATGCAGATATTGAAGCTGCATATAAGTGTCTTGAAGAGAGGTATGGTGCCAAGCAGGAGGACATAATCCTCTATGGTCAATCTGTCGGAAGTGGCCCTACTGTTGATCTTGCTGCTCGTTTGCCTCAACTGAGAGCAATTGTTCTGCATAGTCCGATATTATCAGGGTTAAGAGTTATGTATTCTGTGAAGCGCAGTTATTGGTTTGATATCTACAAGAACATTGATAAAATCCCA…
RrATG18a	evm.model.Contig385.717	ATGGCTTGGTTTCAGACAATTCCAGATTCTGATCAGAGCATTTCTGATGAGGAAGAACCGGACCAAAATTGGGCGAACAAATGCGCTACGCTCGGCGGAACCACAGAGAAAAAGGAATTGTTACAAATTTCATCTCGGCTCGAAATGCTCAAAGGTGCGAATGCGAAGGCTTGCAATTTCGATGAAGTTAGCTCTGACGATGAGGTGAACAATGTGGTGTCAAAAGTTTCTGTTAATGGCCGTGCTAAAGAGTTGCGAAAAAAAGAGGATGTTCATAGCTTTTGGAGCGATAAACAAGACGAATTACACTCGTGGTCTGCTGCGAGTAAAGAAGCTGAGGCACTCATGCGTTTGAATGAAAAAACTTTTTGCTCATCGCCACTGTCTGTTTACTCGAAT…
RrATG18b	evm.model.Contig405.14	ATGGCAAATCAATCCTCCTCTTCTTCCTACCCAATCCTCTGCGCTTCCTTCAACCAGGACTCCAGTTGCTTTGCCATAGGCACAAAGGATGGCTTCAAAGTATTCGATTCTAATACGGGCAGACTCTGCTATGAACGAGCTATTGGCGCTTTCGCTATTGTTGAAATGCTATTCAGCTCTAGTCTTCTTGCCATTGTTGGAGCTGGTGAAGAGCCATCTCTATCCCCGCGTCGGCTCTGTTTGTTCAATACAACCAGTGGAACTGCTCTTCGAGAATTGAACTTTTTGACTTCAATACTGGCCGTTCGTATGAATAGGAAAAGACTTGTTGTCATCTTACAGGACAAAGCATATGTATATGACATAAATAGTCTTGCAATCTTGGACACTATTGATACT…
RrATG18c	evm.model.Contig317.6	ATGAGTTCAACAGTTTCGACACCTAGAGGGATACTGTCACCCACAAGGCTTGGCTCGTATGGATCGCCTGATGCGGGGTCGTCTGGTTCTTTTACCCCGCTTGAATCGGACTTCAGTGATGGTGACGAGACTGAGTTGCACTCTGTGTCCTGGAATCAGGACTATGGTTGCTTTGCGGCAGGCACAAGTAATGGTTTTCGAATCTATAACTGTGAGCCTTTCAAGGAGACTTTTAGACGTGATTTGAAAAGTGGTGGGTTTAGAATTGTTGAGATGTTGTTCAGATGCAACATTCTCGTACTTGTTGGTGGTGGAGACAATTCCCAATATCCACCCAACAAAGTTATGATTTGGGATGATCATCAGAGCCGATGTATTGGTGAATTTTCATTCAGGTCT…
RrATG18d	evm.model.Contig121.44	ATGATCTGGGACGACCACAAGTCCCTCCGCATCCACGACATGTCGTTTCGCTCTGAGGTCAGGGGGCTCAAGCTCCGGAGCGATCGACTCGTCGTCGTTTTGAACCAGAAGATCATCGTGAGGAGAGGAGCAGACAGAGCAGAGATTTACAATCTTGCTTTCTCTTGTACTGGCCAATGGCTAGCTGTGTCTAGTGACAAGGGAACTGTTCATGTTTTCAGTGTAAAGGTTGGTTCAGGATCCATGGAAAAGGATAGATCACGCGGTACATCAGAAGGCGGTGTTCCTAATCCATCAGGCATTTCATCTCTGTCTTTCATCAAAGGTGTGCTGCCAAGGTATTTCAGCTCAGAATGGTCAGTGGCCAAATTTCACTTGCAGGAAGGTCTGCAGCATATT…
RrATG18e	evm.model.Contig121.43	ATGGAAGATGTGTCAGGAAGCTATGACAGAGCCAAAGAAGTAAAGGAGTTTGATGAAACAAAAGCTGGAGTGAAAGGGCTAGTAGACTCAGGGGGGACCAAAGTGCCAAAGTTCCTCGTTCATCCACCAGAGAACCTTTCAAGTTCAAGCACCCCAACCATTACAGACTTCCAAGTTCCACTTATAGATCTTGACGGGCTCGATGAGGATCTCCGGCGGGTGCAGATTGTGGAGGAAATCCACAAAGCATCGGAAACATGGGGGTTCTTTCAAATGGTTAATCATGGAGTTCCAAACAGGGTTATAGACAATTTGTTACAAGCAATAAGAGAATTTCATGAGCAGCCAAAGGAGATGAAGATGAAGTGGTACTCACGCGACTCTAAGCAAAGGGTAAGA…
RrATG18g	evm.model.Contig385.614	ATGAGCAGTAGTATGAGGGAGATTATAACGCCAAAACTCGAGTCAGATTCCGAATGCCCTTTCAAGTCACCATGGAAGAACTTCTCCCTTCATGAGCTCCAAGCTGCAACAAGGAATTTCAGTCAAGAAAATATGATCGGAAAAGGGGGTTATGCTGAGGTTTACAAGGGTTGTTTATCAAATGGGCAATTTGTGGCAATCAAACGGCTAACCAGGGGAACGCCGGAGGAGATCACCGGCGACTTTTTATCGGAGATTGGAATCATGGGACATGTGAAGCTTAAGTGGGAGGTCAGGTACAAAATTGCATTAGGTGCAGCTAAGGGTTTACAGTATCTTCATGAGGGTTGTCAGAGGAGGATTATCCACAGAGATATTAAGGCTGCAAATATTTTGCTC…
RrATG18h	evm.model.Contig149.53	ATGAAGAAGAACCTTTACAACGGCAACAACACGAAAACCGCCTCCTCCGGGGTCCGGTCGGCCAGCGCCTCCGTCGCCGCTTCCATCTCCGCTGACCCGCACGAGTCCCGAGACCAGGTGTTGTGGGCATGCTTTGACAGACTAGATCTTGGTCCATCTTCCTTCAAACATGTTCTGCTACTCGGTTATGTCAATGGCTTTCAAGTCCTTGATGTTGAAGATGCCTCTGATGTCAGTGAGCTTGTATCAAAACGTGATGATCCAGTCACATTTTTACAGATCCAGCCCCTGCCTAGAATCTCTCAAGGTCCTGAAGGATTCAGATCTTCGCATCCATTACTCATGGTTGTTGCATGTGAAGAATCAAAGAACTCTGGTATGACACAAAATGGAAGAGAT…
RrATG20	evm.model.Contig179.205	ATGGAGCAGCAGAGAAGTATATCGGGGTCGTCGCAGAGCCCTAGATCGCCGGCGGCATCGCAGCCGTTCCTCTCAGTCTCGGTTACTGATCCTGTCAAATTGGGCAATGGCGTGCAGGCCTACATCTCCTACCGAGTAATCACCAAGACAAACTTCCCAGAGTACCAAGGGCCCGAGAAGATTGTCATTCGACGTTATAGTGATTTTGTTTGGCTGCGAGATCGTCTTTTTGAAAAGTACAAAGGAATCTTTATTCCTCCTATCCCAGAAAAGAGTGCTGTAGAAAAATTCCGTTTCAGTGCTGAGTTCATTGAGATGAGACGCCAAGCGTTGGATACAATGGAGAGGTTAAGGTTTCATGAGACTGGTATCTTCAAGAAGAAGCCTTCAGATTTGATG…
RrATG101	evm.model.Contig124.67	GAAGTCGAGCACTTTGAGATACGTGAAGTTCTGCGCTGTATACTTCACACAATTGTGTTCAATCGAGCTTTAGGTCTTGTGCGGCCGAAAGATGTTGATTTGGAACTTTTTGAAATTACATATGTGCAATGTGGAGATCTGGAACTTGAAAAGAAAATAGATGAGAAGATTGAGCAATTCATTAGTTGGGTAGAGAAACACCCGAACAAGAAAAGTCAGGTCTGCTTGTCTTTCTTTGAAGTAAAAAACAAACAGGCATCTTGGTTCAGTAACAAAACAGAGCGGCTATTTTGGGAACAGTGGTATATCAATTTAAATGTGGCCCAAAACCCAAAAGCACATTCTACCAAATCTCATCACTCCAAAGTTGTAGTTGATCCAGGAGAAAGTGCATCAGAG…
RrTORa	evm.model.Contig59.5	ATGGCCGTCTCGGTGCAGTCCCTCAGGTTCGGTGGCCCCGTCACCGCCGCACCCGGCGGCGGAAGCTTCGACGCCCTCAACCGTATCCTCGCCGACCTCTGCACGCGTGGCAACCCCAAGGAGGGGGCTTCGTTGGCTTTGAAGAAGCATCTGGAAGAAGAAGCCCGTGACTTAAATGGAGAAGCATTTTCTCGTTTCATGGATCAGTTGTATGATCGGATTTCTGCTCTTTTGGATAGCGGCGATGTTGCAGAAAATTTGGGAGCTCTAAGAGCTATTGACGAGTTGATAGATGTGGCACTTGGAGAGAATGCATCAAAGGTTTCAAAGTTTGCTAATTACATAAGGACTGCCTTTGAGCTAAAACGTGATCCTGACATTTTGGTCCTGGCTAGTAGA…
RrTORb	evm.model.Contig161.4	ATGGCCGTCTCGGTGCAGTCCCTCAGGTTCGGTGGCCCCGTCACCGCCGCACCCGGCGGCGGAAGCTTCGACGCCCTCAACCGTATCCTCGCCGACCTCTGCACGCGTGGCAACCCCAAGGAGGGGGCTTCGTTGGCTTTGAAGAAGCATCTGGAAGAAGAAGCCCGTGACTTAAATGGAGAAGCATTTTCTCGTTTCATGGATCAGTTGTATGATCGGATTTCTGCTCTTTTGGATAGCGGCGATGTTGCAGAAAATTTGGGAGCTCTAAGAGCTATTGACGAGTTGATAGATGTGGCACTTGGAGAGAATGCATCAAAGGTTTCAAAGTTTGCTAATTACATAAGGACTGCCTTTGAGCTAAAACGTGATCCTGACATTTTGGTCCTGGCTAGTAGA…
RrVPS15	evm.model.Contig354.8	ATGGGGAACAAGATCGCGCGGACGACCCAGGTGTCGGCGTCGGAGTATTACCTGCACGACCTGCCGTCCTCCTACAACCTCGTGCTGAAGGAGGTTTTAGGTCGCGGACGCTTCTTCAAGTCGATTCAGTGCAAGCACGACGAGGGTTTGGTCCTCGTCAAGGTCTATTTCAAGCGCGGCGACTCCATCGATCTCCGCGAGTACGAGCGCCGGCTCTTCCATATCAAGGAGACCTTTCGCGCCCTCGATCACCCTCACGTCTGGCCCTTCCAGTTTTGGCAAGAGACGGATAAAGCAGCTTATCTTGTGAGACAATACTTCTTCAATAATCTACATGATCGATTGAGCACGCGCCCCTTTCTCAGTCTCATCGAAAAGAAATGGTTGGCTTTTCAGTTA…
RrVPS34	evm.model.Contig332.44	ATGAGCGGGAACGAGTTCCGCTTCTTCTTGTCCTGCGACATCAATCTCCCACTCACCTTTCGGATCGAGCGGCTTGAAGGAGCTCTGACCCGGCCCAAGTCCACAACCTCCGATGTTGATCCAACTCCGGCGACGGAGGAGAGAAGAGCAGAGCTGTATGTGGAGTGCGCATTGTACATTGATGGCGCTCCGTTTGGCTTGCCCACACGGACAAGGCTGGAATCTTCAGGACCTTCATATTGTTGGAACGAGCTGATTACCCTGAGTACTAAGTATAATGACTTGACTGGTCACTCACAGCTTGCTTTTACTGTTTGGGATGTTTCGTGTGGGAAAGATGAAGGGTTGATTGGTGGTGCTACGATTCTTCTCTTTAATAACAAGAAGCAACTCAAAACA…
