# Supplementary material for: Genome-Wide Identification and Expression Analysis of Rosa roxburghii Autophagy-Related Genes in Response to Top-Rot Disease
Source: Biomolecules. 2023 Mar 17;13(3):556. doi: 10.3390/biom13030556 (PMC10046283; doi:10.3390/biom13030556)
Supplement: Supplementary file 1 [file biomolecules-13-00556-s001.zip › ZIP/Supplementary Table S3-protein sequences.xlsx]

## Sheet: Sheet1
Gene	ID Number	Amino acid sequence
RrATG1a	evm.model.Contig179.812	MAQGSGRGGRVVGDYIVGRQIGSGSFSVVWHARHRAHGTEVAIKEIATGRLNKKLQESLMSEIFILKKINHPNIIRLHDIIEVPGKINLVLEYCRGGDLSMYIQRHGKVPEALAKHFMQQLVAGLQMLRDNNLIHRDLKPQNLLLSTNDNNSVLKIADFGFARSLQPRGLAETLCGSPLYMAPEIMQLQKYDAKADLWSVGAILFQLVTGKTPFTGNNQIQLLQNIVKSTELQFPSDNNNLSSECKDLCQKLLRRNPVERLTFEEFFNHPYLAQKPLENSSRSRRGSRMGDRFPMSDSSAMRNMEESSQEDCMPFLLDDDSSGPEGSPSFSRRRPSMKSTYGFSLDMKADRREASPSTSFRYGSATRKENSTLRFDSHRPAGNLYDHLGSIDQKSVNAR…
RrATG1b	evm.model.Contig110.67	MDSLGGPSNTNKSRLIGDYILGPKVGSGSFAGVWRSTHRQLGIEVAVKEIDKKHLSPKAIQSKERIYLVLEYCDGGDLAAYIQRHGKVSETVARHFMRQLAAGLQVLQEKHLIHRDLKPLAPNKDSNCSVRKCHSYEF
RrATG1c	evm.model.Contig191.2	MDSLGGPSNTNKSRLIGDYILGPKVGSGSFAVVWRSTHRQLGIEVAVKEIDKKHLSPKVSESLLKEISILSTINHPNIIHLFEAIQTKERIYLVLEYCDGGDLAAYIQRHGKVSETVARHFMRQLAAGLQVLQEKHLIHRDLKPQNLLLSANEETPLLKIGDFGFARSVTPQDLADTLCGSPLYMAPEIIQNQKYDAKADLWSVGAILYQLVTGKLPFDGNSQFQLFQNVLTSTGLRFPQGALEELHPDCVDLCRSLLCLNPVERLSFQEFFNHKFLREVRVMVEVEHTSPLKSTGEQPSSSGSNMMLQLHGRHPINSSIGNSSLDSAAHIKGLVPDFSCDRPRKSVNQDPNLQDQLRVSDSMESIEKDYVMVNSHFASMESFSYYLEHSLQLDSTTRA…
RrATG1d	evm.model.Contig289.274	MDSLGGPSNTNKSRLIGDYILGPKVGSGSFAVVWRSTHRQLGIEVAVKEIDKKHLSPKTKERIYLVLEYCDGGDLAAYIQRHGKVSETVARHFMRQLAAGLQVLQEKHLIHRDLKPQNLLLSANEETPLLKIGDFGFARSVTPQDLADTLCGSPLYMAPEIIQNQKYDAKADLWSVGAILYQLVTGKLPFDGNSQFQLFQNVLTSTGLRFPQGALEELHPDCVDLCRSLLCLNPVERLSFQEFFNHKFLREVRVMVEVEHTSPLKSTGEQPSSSGSNMMLQLHGRHPINSSIGNSSLDSAAHIKGLVPDFSCDRPRKSVNQDPNLQDQLRVSDSMESIEKDYVMVNSHFASMESFSYYLEHSLQLDSTTRASICASKQKDHGIPRVIKTEELAAGSLGV…
RrATG2	evm.model.Contig161.356	MWNIAKSAEAMFSRWAVKRVCKFVLKKKLGQFILGDIDVDQLDVQFADGTIQLSDLALNVDFLNQKIGAAASMMIKEGSIGSLLVRMPWKGNGCEVEVDELELVLAPCTEKNSPATAESGNQNQDNSNPGKFDADMPDNATKTASRDVHEGVKTIAKMVKWLLTSFHVRIKRLIVAFDPCLEKNGKTSGCHSTLVLRIAETECGTGVSEDTNQNADARTENFLGNSQLTTFVKFQGAVLELLQMDDVDNQKSIPCVTERTFGELFSGGRPPGVTTPIMTGRRGGFSGNLKLSIPWKNGSLDIGKVDADAFIEPVELRFQPSTIKWLLLAWEVCKSMERDQSNHMATDSIFLDSASHFASTISACSATDKVMPVRGSLPTESASLTLQESLTEGLLPGSR…
RrATG3	evm.model.Contig189.150	MRWQPLEALVEFMEDKIRKVADPMHASYLANLLIRRRIALKTAFAKQSKAAEVEDDEDDMVLSQRLHEAFKGTVEKITGPRTVSAFKEKGVLSVSEFVTAGDNLVSKCPTWSWESGEPSKRKPYLPSEKQYLITRNVPCLRRAACVEEEYEAAGSEVLIDNEDNDGWLATHGKPKDKSSEEENFPSIESLEISKVRSAPSQVGGEGEDEDDIPDMADYEEADNIEIDPGTYLVAHEPDDDNILRTRTYDVSITYDKYYQTPRVWLTGYDESRMLLQAELVLEDVSQDHARKTVTIEDHPHLPGKHASVHPCRHGAVMKKIIDVLMSRGVEPEVDKYLFLFLKFVASVIPTIEYDYTMDFDLGSSSS
RrATG4	evm.model.Contig161.437	MSPNCLHSKSCSVTEAGGTSSVFRCVPILDLAKAFARVKLKLSRAARSRFMMDGSWTAAVMRRIHERVVGSSRTAAISSTSHVWLLGLCYKFDESESSPLAFEHDFSSRILMTYRRGFDSIEGGDSKCFSSDVNWGCMIRSSQMLVAQALLFHRLGRSWRRPIDKSCSLDQEYVEILRRFGDSEAAAFSIHNLIEAGKAYNLAAGSWPLPMAVYIVSGDENGERGGAPVVCVEDAFRHCLEFSRGRVEWTPILLLVPLVLGLEELNPRYIPSLRATFTFPQSVGIMGGRPGVSTYIIGVQDENAIYLDPHLVQPVVNLSSNDLDSDATSSYHCNVIRHIPLDTIDPSLAIGFYCRDKDDFDDFCLRASKLADESNGAPLFTVSAETHNLSKPSSQSDDG…
RrATG5a	evm.model.Contig361.91	MDMEAQRFLWEGAIPLQIHLHESEVTTLPSPPPALILAPRLGYLPLLASHLKPYFSTALPPGVDTVWFDYKGLPLKWYIPTGVLFDLLCAEPERPWNLTVHFRGYPGNILIPCEGEDSIKWNFINSLKEAAYIINGNCKNVMNMSQPDQVELWRSVLNGNLEAYRRVSSKLKLEAVGEMNLSSPRSRSSMGEVDVSGQVKPGRVPVRLYVWNVSEDFDDLEDAPLIDSWDKVSYINRPVEIQEGRCFTLHDAVKSLLPDYFVVKSLGTAESLTVVGDDEQRVSSEDASDDKKAEEEVEASSDDHVKASYEHEEPEIKLVRIQGIEPKLEIPFSWVANNLMHPEHFLHISVYLKVPQVNNTMS
RrATG5b	evm.model.Contig8.24	MEAQSFLWKGAIPLQIHLHESEVTTLPSPPPALILAPRLGYLPLLASHLKPFFSSALPPGVDTIWFEYKGLPLKWYIPTGVLFDLLCAEAERPWNLTVHFRGYPGNILIPCEGEDSIKWSFMNSLKEAAYIIKGNCKNVMNMSQPDQVELWRSVLHGNFEAYQRVSSKLKLGAVGEIDVSGQVKQNRVPVRLYVWNVSEDFDDLEDAPPIDSWDKVSYINRPVEIQGEGRCFTLYDAVKSLLPDYFVDKSLGTTESLTVGRDDDKPKIKLVRIQDRRVDATAAAAPVRTPPLVFVIGEGCDW
RrATG5c	evm.model.Contig169.100	MDMEAQRFLWEGAIPLQIHLHESEVTTLPSPPPALILAPRLGYLPLLASHLKPYFSSALPPGVDTIWFEYRGLPLKWYVPTGVLFDLLCGERERPWNLTAHLRRYPANILIPCEGEDSIKWSFINSLKEAAYIINGNYKNVMNMSQPDQVELWRSVLNGNLEAYLRVSSKLKLGAFGEMNSSCPRSRSSMGEIDVSGQVKQGRVPVRLYVWYVIEDFDDLEDAPPIDSWDKVFYINQPVEIQGEGRCFTLHDAVKSLLPDYFVEKFLGTAESLTVGGKRKSSRRQGKEKNLQPALERELERECGIYNPHF
RrATG6	evm.model.Contig289.113	MGEKGRSFPVDPSVPRWVCQNCRHNLCIVGADSYADKFFSDFSRSGMQGSLMHGASSVLASKMDNSFVVLPKQRPQAQGVPPRPRGGAGNASQAGKAMDESFVVVYKSESSVDGGGAQLPSPDGGPNGPLQPNNSGFHSTITLLKRAFEIATTQTQVEQPLCLECMKVLSDKLDKEVEDVNRDITAYESCLKRLEGETREVLSEADFLKEKLKIEEEERKLEAAIAEMEKQNAEVNAELKELDLKSGRFKELEERYWHEFNTFQFQLIASQEERDAILAKIEVSQAHLELLKRTNVLNDAFPIWHDGEFGTINNFRLGRLPKIPVEWDEINAAWGQACLLLHTMCQYFRPKFQYRIKILPMGSYPRIMDSNNNTYELFGPVNLFWSTRYDKAMTLFLTC…
RrATG7	evm.model.Contig363.72	MWSDPIAGFYAPCSHSQVSNHLTLLAESLPSDSNEESSEPGVIRGNRNRCSVPGILYNTNTVEGFRALDKQELIKAEAKKIWEDIQNGKVLEDTTLLDLKPASQFFSVKEASDSDVPFFLVVIDPNSHATIKHLKDWETCQRATDHKLLFGFYDPCHLPKNPGWPLRNLLALICSRWDLKSVRFLCYRETRGFADLGLSLVGEAQVTVPQGWGDLHNTPNAVGWELNKGKKIPRCISLAKSMDPIRLAVSAADLNLKLMRWRALPSLNLNTLSSLKCLLLGAGTLGCQVARMLMAWGVRKITLVDNGRVAMSNPLRQSLYTLDDCLNGGEFKAVAAVNSLKKIFPAVEAEGVVMAIPMPGHPVPSQEEQSVLNDCRHLHDLIDSHDAVFLLTDTRESRW…
RrATG8a	evm.model.Contig179.203	MAIPGGLQAPTFSRAEASRSSAYQGEKAICTDIPNIAKNKFLIPPDIALGQFAYVIPKMIHLKADKAIFVFVNNTLPRTSALMSEIYAENTDEDGFLYVVYSGEGAFGSL
RrATG8b	evm.model.Contig18.48	MAKKSYKLEIPLEQREAEAARIRENYPDRVPVIVERAEKSDVPDIEKNKYLVPADITVGQFVFVIRKRIKLDPDKAIFIFVKNILPPTAALMSAIYEENKDEDGFLYMTYSGESTFGTC
RrATG8c	evm.model.Contig360.160	MAKSSFKLEHPLERRQAEAARIREKYPDRIPVIVEKAERSDIPDIDKKKYLVPADLTVGQFVYVVRKRIKLSAEKAIFIFVKNILPPTAAMMSAIYEENKDEDGFLYMTYSGENTFGSF
RrATG8d	evm.model.Contig10.163	MANDKSLFKKEHALERRQAEACRIREKYPERVPVIVEKAVKSDIPDIDKKKYLVPADLTVGQFVYVVRKRIKLSADKAIFIFVKNTLPSTAASMSAIYEENKDEDGFLYMTYSGEQVFGSL
RrATG8f	evm.model.Contig136.201	MTKSTFKQAHEFEKRRAEASRIREKYPDRIPVIVEKAERSDIPNIDKKKYLVPADLTVGQFVYVIRKRIKLSAEKAIFIFVDNVLPPTGAVMSTIYDEKKDGDGFLYVSYSGENTFG
RrATG9	evm.model.Contig385.359	MFGWLKGVKSLGSFKWRGESSLTASLLRDAAPEVELSAYGRAPSPSPGSESPTGLLNGESVNVEPIADLDLFFERLYSYYCDKGLWCIVIKWIVELLSLGFTICFSGFFLLFVDWNGLRNAKCGMDAFQSGTKPCDLATEALHQHPLSPLSLSKAIIVGYLFIFSIYWIFCFLRFFAQLRDTLGVRHFYHHSLHVTDNEIKTMPWASILEKVVQLQRSQQLCVVKDLSAHDVVMRLMRKENYLIGMLNKGVLAFPISQWVPGSGPTVKLPSDGKRERLILTKTLEWTLNWCILQSMFDRNFCVRRDFVSNPRTLQKRLMVVGLAMLLLSPFLVIFMLVYLFLRHAEQFYNHPSTASSRRWSNLSRWMFREFNEVDHLFKHRINSSLVHASEYLKQFPSP…
RrATG10	evm.model.Contig290.80	MVLSCSSPPGQTHLKTQKPLTSLPISLPKTSILTSQSFNSHHPHFPSIKNLFHNKPKSHLSFLLTELIATTAITLPSFASEAAVSDQVSDKINLESILVSIDEFFNKYPYFVAGCTFIWLVGVPVVQEYLRKYKFISVLNAFRKLKEDPTVQLLDIRDGKSLKYLKSPNLKIVNKETVQVQFSEDDEDGFVKMVLQKFGDPANTVVCVLGNFDDISIKVAELLVKNGFKETYAIKGGESQETLLPPSMHMYPKKKVKTAKETGMNGGVVQRNEDGNNAASSSGNVPVAEKQRIDNGHISKSTKAVSPVKDGSRSSSPYPIPRFETTIFPNSIEAPKLMLIIAVNFVAKPFQVPYPVAPVRYSEAALYKVAARAFAENWKQFNPALPPWMWVESAGPQVC…
RrATG12a	evm.model.Contig428.656	MSTMESPTAANKVVIHLRATGDAPILKQAKFKIPVTDKFAKVIDFLRRQLHRDTLFVYVNSAFSPNQDELLMDLYNNFGFDGKLYADIYEIDEPCRNCLEKGKEKNLKKR
RrATG12b	evm.model.Contig414.84	MSTTKSLTATKKVVIHLRATGDAPILKQAKFKIPVMDKFAKVIDFLRRQLHRDTLFVYVNSAFSPNPDELVMDLYNNFGFDGKLVVNYACSMAWG
RrATG12c	evm.model.Contig401.201	MSTTESPTAAKKVVIHLRATGDAPILKQAKFKIPGTDKFAKVIDFLRRQLHRDTLFVYVNSAFSPNPDELVMDLYNF
RrATG12d	evm.model.Contig385.680	HFAFGTRPAPFYFGLELRGLVHMNLLKCGFPVFKSLTLVNKMCIQFKSDCVFIKLRFLKQGFIAMSTMESPTAAKKVVVHLRAIGDAPILKQVKFKIHVTDKFAKVIDFLRSAFSPNPDELVMDLYNNFGFDGKLVVNYARSIA
RrATG13a	evm.model.Contig386.98	MCMLHKRDRESKREFCSFKKVPSLHPHDRSGELSLNSRVRKSDKWFNLVLGDRPAALENLNFWHRNVMDPMIIDIILVHAGSNSSSVDNLFGNSGAGPSVETIIERWVVQYETPRVVANQTGDSLAYKKTYKKSIVLLRALYSYLRLLPAYRIFRQLSTSRQTYDFDIIYKVSSLRDPFSRAEEEMMQEFSFAPVEANPGRLSLSVTYRKMLSDFNLEPSTPMPPKIITDYVGSPATDPLRSFPSSVRGDRPTSFPLGKVQPSSAGPFQRPHSWTSGFHRPPHVGQYKPVVGSPPAYRASPMSHDVGSPPIDTYTNRVQNYRIPSHSKAPSYDEYQLSPPFSASPSPSPPTYLSSGSFGPMQTRIRSETAPVSIPNPMGGKGSRYLSPNFSDPSRNFLP…
RrATG13b	evm.model.Contig52.3	MASSHGNNTHSEAAKKEQIITEFYAKSLHIILESRTPYMSSRNYSGEQALSSPSSSSSSSSSVRPRDKWFNLALRECPAALENLDLWRQSNFEPMVVDVVLVQRPLVSDPVECSPKRDLARNLSLKERYPYCWNYEQEDFWCEAKSEKIIERWVLQYDTRKTRDTKSGSRRSSNNPLPMLYKKSILLLRSLYVTVRLLPAYKIYRDLNSSGQILPFTLAHRVASFAEPFTCREDAEMQRFEFTPVDTTCGRLCLSVLYCSSLSDVSSEPSTPMSPQVIPDYVGSPLADPLKRFPSLPVTGSLSRATPLSSSFSRRHSWSYDHGIDSPPSVSFSPSPTRSEPHASISNPRSRHFPPTSLPRYPPETSLDYKKDIGFYEYCPSPGFSPALSPSASPSLPIS…
RrATG13c	evm.model.Contig266.16	MASSHGNNTHSEAAKKEQIITEFYAKSLHIILESRTPYMSSRNYSGEQALSSPSSSSSSSSSVRPRDKWFNLALRECPAALENLDLWRQSNFEPMVVDVVLVQRPLVSDPVECSPKRDLARNLSLKERYPYCWNYEQEDFWCEAKSEKIIERWVLQYDTRKTRDTKSGSRRSSNNPLPMLYKKSILLLRSLYVTVRLLPAYKIYRDLNSSGQILPFTLAHRVASFAEPFTCREDAEMQRFEFTPVDTTCGRLCLSVLYCSSLSDVSSEPSTPMSPQVIPDYVGSPLADPLKRFPSLPVTGSLSRATPLSSSFSRRHSWSYDHGIDSPPSVSFSPSPTRSEPHASISNPRSRHFPPTSLPRYPPETSLDYKKDIGFYEYCPSPGFSPALSPSASPSLPIS…
RrATG16	evm.model.Contig104.384	MATSTVLYSHGNATDIGQMYELFIELSIHLRVNLMGYDYSGYGQSTGKPSEHNTYADIEAAYKCLEERYGAKQEDIILYGQSVGSGPTVDLAARLPQLRAIVLHSPILSGLRVMYSVKRSYWFDIYKNIDKIPLVKCPVLVIHGTCDEVVDCSHGKRLWLLCQEKYEPLWLKGGNHCNLELYPEYIRHLNKFISTIEKAPPRKLSSRKSTDCVERPRRSVEYPRHSVDYSELPRKSTDKREKSRRSTDRRPEKLRLNDYKLNNSDKLEKFRISVDQIERSRRSVEYHQERSSRRSVDHQLEKPRRSVDWLDRIRAGSQEEVARKAIKHALKALRKRHLLEEGAHAPAYIALANPIAHQGSEWKEKAENLELELQQCYKAQSRLSEQLVVEVAESRSSKA…
RrATG18a	evm.model.Contig385.717	MAWFQTIPDSDQSISDEEEPDQNWANKCATLGGTTEKKELLQISSRLEMLKGANAKACNFDEVSSDDEVNNVVSKVSVNGRAKELRKKEDVHSFWSDKQDELHSWSAASKEAEALMRLNEKTFCSSPLSVYSNLKKSSKGAKGKGKPKFLFRFPTHKEGTSSHSISKNDNEVSFRVQELPERLDAIEPRNVDHSDVELIEDIQGEEESEIVLRNEEHSDFELLEDISGKEESLLEVVPFEAKAIRHGCTGQSMAELLDGLQDKTTIWRKSSRKHSRKRRKRKQPAVKCASPLGDGTIDSESSPEHLGHGYPSDIKIDDQSLKLANPEMKRQTLVDRFQEAVSDRLLVAVPKTLKSGLFGKLQQVVQSEKETDIEFLKKIQEGASENDPNCMDVKILSKY…
RrATG18b	evm.model.Contig405.14	MANQSSSSSYPILCASFNQDSSCFAIGTKDGFKVFDSNTGRLCYERAIGAFAIVEMLFSSSLLAIVGAGEEPSLSPRRLCLFNTTSGTALRELNFLTSILAVRMNRKRLVVILQDKAYVYDINSLAILDTIDTVSNIKGLCAFSPSLDGCYLALPASISKGSVLLYNVMDLHLHCEIDAHRAPLAAIALSSNGTYIATASEQGTIIRVHLVSEATKSYSFRRGTYPSTIFSLSFAPSMQLPDILVGTSSSGSVHAFSLGFSNYQRSKRSGSFLGSIIPDSVTDALDPAYHDVLHNVAPAGVKSYAVIRKVEKVADTSTSEIVACRATISIITYNGYFQEYNLSINNQNEFLWTLEREFRLLNVILDDAVSL
RrATG18c	evm.model.Contig317.6	MSSTVSTPRGILSPTRLGSYGSPDAGSSGSFTPLESDFSDGDETELHSVSWNQDYGCFAAGTSNGFRIYNCEPFKETFRRDLKSGGFRIVEMLFRCNILVLVGGGDNSQYPPNKVMIWDDHQSRCIGEFSFRSEIRAVKLRRDRIVVVLEHKIYVYSFMDLKLLHQIETLSNPRGLCCLSHHQNTSVLACPGLQRGQVRIEHFGLIMTKLINAHDSHIACFTLTMDGLLLTTASTKGTLIRIFNTMDGTRLQEVRRGVDRADIYSIALSPNVQWLAASSDKGTVHIFSLRVRGVGMDLSTHSNAAQGPSLFQQNSSNSLEPLISPNTGANSSSSLSFMKGVLPKYFSSEWSFAQFHLPEDTQFITAFGSQNTVIIVGLDGSFYRCSFDPVNGGEMLQQE…
RrATG18d	evm.model.Contig121.44	MIWDDHKSLRIHDMSFRSEVRGLKLRSDRLVVVLNQKIIVRRGADRAEIYNLAFSCTGQWLAVSSDKGTVHVFSVKVGSGSMEKDRSRGTSEGGVPNPSGISSLSFIKGVLPRYFSSEWSVAKFHLQEGLQHIVAFGKRKNTIMIVGMDGREIPSSLTSLNFLSYLNVSYNNLEGQQIPKGTQFQGFDVSAFEANPKLCGLPHPNECQAINGFDQDVDNEHQTPWLYVYAALGFIVGFWGVCSSLIFNKTWRYAFFRFLENLQDMNMAQLLEALLIFFEM
RrATG18e	evm.model.Contig121.43	MEDVSGSYDRAKEVKEFDETKAGVKGLVDSGGTKVPKFLVHPPENLSSSSTPTITDFQVPLIDLDGLDEDLRRVQIVEEIHKASETWGFFQMVNHGVPNRVIDNLLQAIREFHEQPKEMKMKWYSRDSKQRVRYYCNGDLLVAKTANWRDSIAFDFQDGPLDPEALPSVCSHRQAVQEYIQHVINLRDVLSNHTCFSAATDTGFRVYTCDPFRRFHSDPSGPRGGVGFVQMLFHCHYFAVFGGGPDPFCPPNKVMIYDDRQSRCVSELLFRSEVKSVRLRRDRIVVVVLHKIFVYDFNALKLLDSIVTVENPKGLCEVSHKSGPAVLACPGLHQGQIRVEHYGSKRTKFITAHRSGLACFALTHDGQVLATASSKGTLVRVFNTLDGTLLQEVRRGADK…
RrATG18g	evm.model.Contig385.614	MSSSMREIITPKLESDSECPFKSPWKNFSLHELQAATRNFSQENMIGKGGYAEVYKGCLSNGQFVAIKRLTRGTPEEITGDFLSEIGIMGHVKLKWEVRYKIALGAAKGLQYLHEGCQRRIIHRDIKAANILLTEEFEAKFLLHGIVDEKTDVFAFGVLLLELVTGRRALDYSQQSLVLWAKPLLKKNEIKGLVDPSLANDYNPLQMNLVLLAASLCIQRSSIRRPSMNQRLAWIKSGRRRLEKVGCKRLQVMVLKATAVLMDVMAYFSLRIISSCLKTVSTNASTVASTVRSAGASVAASISASEDQKDQVTWAGFDRLELGHSAFKRVLLLGYQNGFQVFDVEDASNYSELVSKRDGPVSFLQMQPYPAASDDEEGFRASHPMLLVVAGDDTNGSGV…
RrATG18h	evm.model.Contig149.53	MKKNLYNGNNTKTASSGVRSASASVAASISADPHESRDQVLWACFDRLDLGPSSFKHVLLLGYVNGFQVLDVEDASDVSELVSKRDDPVTFLQIQPLPRISQGPEGFRSSHPLLMVVACEESKNSGMTQNGRDGLVNGYTEPQTSNSAMSPRVVRFYSLRSHSYVHVLRFRSTVYMVRCSPQIVAVGLASQIYCFDAVTLENKFSVLTYPVPQLGVQGLVGVNIGYGPMAVGPRWLAYASNNPLLSNTCRLSPQSLTPPGVSPSTSPSNGNLVARYAMESSKQLAAGLLNLGDMGYKTLSKYYQPDGSSSPVSSNSIWKVGKVGSHSTETDIAGMVVVKDIVSRAIVSQFRAHTSPISALCFDPSGTLLVTASIHGNNINIFRIMPSRIGSGTQNYDLN…
RrATG20	evm.model.Contig179.205	MEQQRSISGSSQSPRSPAASQPFLSVSVTDPVKLGNGVQAYISYRVITKTNFPEYQGPEKIVIRRYSDFVWLRDRLFEKYKGIFIPPIPEKSAVEKFRFSAEFIEMRRQALDTMERLRFHETGIFKKKPSDLMQIFKDVQSKVSDVVLGKEKPVEESNPEYEKLKHYIFELENHLAEAQKHAYRLVKRHRELGQSLSDFGKAAKLLGACEGNALGKAFSELGAKSEALSFKLQKEAHQLLMNFEEPLKDYVRAVQSIKATIAERANAFRQQCELAETMKLKEINLDKLMLTRSDKVGEAELEYKEASHLKHAITLKADSEEATRRFETIVRLMNEEI
RrATG101	evm.model.Contig124.67	EVEHFEIREVLRCILHTIVFNRALGLVRPKDVDLELFEITYVQCGDLELEKKIDEKIEQFISWVEKHPNKKSQVCLSFFEVKNKQASWFSNKTERLFWEQWYINLNVAQNPKAHSTKSHHSKVVVDPGESASEERVARRAALEATLHEVLFQIVKFVNEKKDHVPPIPNLEGVVSFPYEITIPSSSDSAFGMDMIKRMLQTGHPTMLS
RrTORa	evm.model.Contig59.5	MAVSVQSLRFGGPVTAAPGGGSFDALNRILADLCTRGNPKEGASLALKKHLEEEARDLNGEAFSRFMDQLYDRISALLDSGDVAENLGALRAIDELIDVALGENASKVSKFANYIRTAFELKRDPDILVLASRVLGHLARAGGAMTADEVECQIKIALEWLRGDRIEYRRFAAVLILKEMAENASTVFNVHVPEFVDAIWVALRDPVLPIRERAVEALRACLGVIEKRETRWRVQWYYRMFEATQDGLGKNASVHSIHGSLLAVGELLRNTGEFMMSRYREVAEIVLRYLDHKDRLVRLSITSLLPRIAHFLRDRFVTNYLETCMNHILAVLRQSAELRSSGFIALGEMAGALDGELFFYLGQITPHLREAIAPRRGRPSLEALACVGNIAKAMGPAME…
RrTORb	evm.model.Contig161.4	MAVSVQSLRFGGPVTAAPGGGSFDALNRILADLCTRGNPKEGASLALKKHLEEEARDLNGEAFSRFMDQLYDRISALLDSGDVAENLGALRAIDELIDVALGENASKVSKFANYIRTAFELKRDPDILVLASRVLGHLARAGGAMTADEVECQIKIALEWLRGDRIEYRRFAAVLILKEMAENASTVFNVHVPEFVDAIWVALRDPVLPIRERAVEALRACLGVIEKRETRWRVQWYYRMFEATQDGLGKNASVHSIHGSLLAVGELLRNTGEFMMSRYREVAEIVLRYLDHKDRLVRLSITSLLPRIAHFLRDRFVTNYLETCMNHILAVLRQSAELRSSGFIALGEMAGALDGELFFYLGQITPHLREAIAPRRGRPSLEALACVGNIAKAMGPAME…
RrVPS15	evm.model.Contig354.8	MGNKIARTTQVSASEYYLHDLPSSYNLVLKEVLGRGRFFKSIQCKHDEGLVLVKVYFKRGDSIDLREYERRLFHIKETFRALDHPHVWPFQFWQETDKAAYLVRQYFFNNLHDRLSTRPFLSLIEKKWLAFQLLLAVKQCHDKGICHGDIKCENVLVTSWNWLYLADFASFKPTYIPYDDPSDFSFFYDTGGRRLCYLAPERFYEHGGEMQVAQDAPLRPSMDIFAVGCVIAELFLEGQPLFELSQLLAYRRGQYDPSQLLEKIPDCGIRKMILHMIQLEPELRLSADSYLQEYTTIVFPSYFSPFLHNFHCFWNPLHSDMRVALCQSVFPEILKQMMSNRSTQDTSTGHGTPSNIHAVSGKSSQDMIAMQNMNLTKGSPGNKVEMDKGFKRDQFELLG…
RrVPS34	evm.model.Contig332.44	MSGNEFRFFLSCDINLPLTFRIERLEGALTRPKSTTSDVDPTPATEERRAELYVECALYIDGAPFGLPTRTRLESSGPSYCWNELITLSTKYNDLTGHSQLAFTVWDVSCGKDEGLIGGATILLFNNKKQLKTGKQKLRLWKGKVADGSFPTSTPGKVPRNERGELERLEKLVNKYERGQIQCVDWLDRLAFKAMERIKERESSKNGSLHLYLVVDFCSFEHRVVFQESGANFLLPSPIASTNEIVTVWDPELGKINPSEHKQLKLARSLTRGIIDRDLKPSSNERKSIQRILKYPPTRTLSGDERQLLWKFRFSLMSEKRALTKFLKCVEWSDVQEAKQALELMGRWEMIDVCDALELLSPVFESEEVRAYAVSVLERADDEELQCYLLQLVQALRFE…
